# Supplementary material for: Artificial Sweet Cherry miRNA 396 Promotes Early Flowering in Vernalization-Dependent Arabidopsis Edi-0 Ecotype
Source: Plants (Basel). 2025 Mar 13;14(6):899. doi: 10.3390/plants14060899 (PMC11945767; doi:10.3390/plants14060899)
Supplement: Supplementary file 1 [file plants-14-00899-s001.zip › Supplementary Tables.xlsx]

## Sheet: Supplementary Table S1
Supplementary Table S1. Differentially expressed miRNAs and their respective target genes that appear in the regulatory network
miRNA	Target gene ID	Match	Description	Type	TF family	TAIR.Match	Symbol	Early-Eco vs Early-Endo	Late-Eco vs Early-Endo	LabTest	qPCR Eco vs Endo
miR162	FUN_011748	gi|1220072413|ref|XP_021822677.1|	endoribonuclease Dicer homolog 1 [Prunus avium]	gene		AT1G01040.1	DCL1	0.39347	-1.00499	Yes	-
miR162	FUN_032539	gi|1220052736|ref|XP_021812410.1|	2-succinylbenzoate--CoA ligase, chloroplastic/peroxisomal [Prunus avium]	gene		AT1G30520.2		2.85612	1.17584
miR162	FUN_035376	gi|1220031815|ref|XP_021811011.1|	farnesylcysteine lyase [Prunus avium]	gene		AT5G63910.1		-0.0281953	0.480389
miR162	FUN_038007	gi|1220033418|ref|XP_021819385.1|	uncharacterized protein LOC110761252 [Prunus avium]	gene		AT3G11560.4		-0.639453	-0.325425
miR167	FUN_012770	gi|1220080995|ref|XP_021827100.1|	protein DETOXIFICATION 49 [Prunus avium]	gene		AT4G23030.1	DTX49	-2.4166	0.301107	Yes	-
miR167	FUN_018982	gi|1220033774|ref|XP_021821265.1|	neutral ceramidase 1-like [Prunus avium]	gene		AT1G07380.2	NCER1	-0.184918	-0.0274666
miR167	FUN_036859	gi|1220086475|ref|XP_021829973.1|	probable mediator of RNA polymerase II transcription subunit 26b [Prunus avium]	gene		AT5G05140.1		-0.431823	-0.0461525	Yes	-
miR167	FUN_037136	gi|645253632|ref|XP_008232664.1|	PREDICTED: uncharacterized protein LOC103331789 [Prunus mume]	gene		AT4G22820.2		1.58904	1.10485
miR396	FUN_005003	gi|1220050723|ref|XP_021811375.1|	tricalbin-3 [Prunus avium]	gene		AT3G19830.4		-1.05371	0.706269
miR396	FUN_005434	gi|1220091213|ref|XP_021832441.1|	uncharacterized protein LOC110772311 [Prunus avium]	gene		AT1G19330.2	AFR2	0.259622	0.0579881	Yes	Up
miR396	FUN_005803	gi|1220070362|ref|XP_021821618.1|	growth-regulating factor 6-like [Prunus avium]	TF	GRF	AT2G22840.1		0.51602	-0.130181
miR396	FUN_008597	gi|1220061728|ref|XP_021817119.1|	heavy metal-associated isoprenylated plant protein 3-like [Prunus avium]	gene		AT5G60800.2	HIPP3			Yes
miR396	FUN_011177	gi|1220034698|ref|XP_021826048.1|	growth-regulating factor 9 isoform X1 [Prunus avium]	TF	GRF	AT3G55600.2		0.710214	-0.349815
miR396	FUN_011441	gi|1220092943|ref|XP_021833321.1|	uncharacterized protein LOC110773120 [Prunus avium]	gene		AT2G46000.1		-0.730283	0.186914
miR396	FUN_011448	gi|1220044231|ref|XP_021807983.1|	ATP-dependent helicase BRM [Prunus avium]	gene		AT2G46020.4	BRM	0.0530193	-0.192018	Yes	Down
miR396	FUN_013036	gi|1220039450|ref|XP_021805464.1|	growth-regulating factor 7 isoform X2 [Prunus avium]	TF	GRF	AT4G37740.1		-0.0528765	-1.52641
miR396	FUN_013167	gi|1220059945|ref|XP_021816199.1|	growth-regulating factor 4-like [Prunus avium]	TF	GRF	AT3G13960.1		0.13832	-0.307954
miR396	FUN_013823	gi|1220097382|ref|XP_021800575.1|	growth-regulating factor 5-like [Prunus avium]	TF	GRF	AT3G13960.1		1.51908	0.322956
miR396	FUN_014025	gi|1220064865|ref|XP_021818759.1|	lysM domain receptor-like kinase 3 [Prunus avium]	gene		AT1G51940.1	LYK3	-0.241083	0.099755
miR396	FUN_015769	gi|595932902|ref|XP_007215398.1|	uncharacterized protein LOC18782279 [Prunus persica]	gene		AT5G38200.1		-0.512326	-0.228691
miR396	FUN_020545	gi|1220092719|ref|XP_021833213.1|	G-type lectin S-receptor-like serine/threonine-protein kinase LECRK3 [Prunus avium]	gene		AT5G60900.1		0.184908	-0.32976
miR396	FUN_020546	gi|1220092717|ref|XP_021833212.1|	G-type lectin S-receptor-like serine/threonine-protein kinase LECRK2 [Prunus avium]	gene		AT5G60900.1		0.465268	0.908216
miR396	FUN_020548	gi|1220092715|ref|XP_021833211.1|	G-type lectin S-receptor-like serine/threonine-protein kinase LECRK2 [Prunus avium]	gene		AT5G60900.1		0.942057	1.57225
miR396	FUN_020610	gi|1220092717|ref|XP_021833212.1|	G-type lectin S-receptor-like serine/threonine-protein kinase LECRK2 [Prunus avium]	gene		AT5G60900.1		0.506323	0.616424
miR396	FUN_021464	gi|1220099405|ref|XP_021801637.1|	growth-regulating factor 1-like isoform X1 [Prunus avium]	TF	GRF	AT2G22840.1		-0.409184	-0.375251
miR396	FUN_022320	gi|1220082345|ref|XP_021827806.1|	regulatory-associated protein of TOR 1-like isoform X1 [Prunus avium]	gene		AT3G08850.1	RAPTOR1	-0.124125	-0.541604
miR396	FUN_023005	gi|1220050172|ref|XP_021811099.1|	leucine-rich repeat receptor-like protein kinase PXL1 [Prunus avium]	gene		AT1G08590.1
miR396	FUN_023838	gi|1220098971|ref|XP_021801405.1|	growth-regulating factor 5-like [Prunus avium]	TF	GRF	AT3G13960.1		-0.139662	-1.03341
miR396	FUN_024069	gi|1220081609|ref|XP_021827420.1|	abscisic acid 8-hydroxylase 1-like [Prunus avium]	gene		AT4G19230.1		1.76242	5.96767
miR396	FUN_024523	gi|1220076995|ref|XP_021825091.1|	adenylate isopentenyltransferase 5, chloroplastic-like [Prunus avium]	gene		AT5G19040.3
miR396	FUN_025139	gi|595844657|ref|XP_007208777.1|	uncharacterized protein LOC18776444 isoform X1 [Prunus persica]	gene		AT1G75060.1	AFR1	0.738097	0.833267	Yes	Up
miR396	FUN_025419	gi|1220060502|ref|XP_021816481.1|	dof zinc finger protein DOF4.6-like [Prunus avium]	TF	Dof	AT4G24060.1	DOF4.6	0.295831	1.07417	Yes	Up
miR396	FUN_025467	gi|1220060611|ref|XP_021816538.1|	growth-regulating factor 8 isoform X2 [Prunus avium]	TF	GRF	AT4G24150.3		0.390263	1.29906
miR396	FUN_027811	gi|1220099925|ref|XP_021801912.1|	eukaryotic translation initiation factor 2D-like [Prunus avium]	gene		AT1G71350.1		-0.242592	-0.453482
miR396	FUN_038183	gi|1220048287|ref|XP_021810099.1|	growth-regulating factor 3 [Prunus avium]	TF	GRF	AT3G52910.1	GRF3	-0.300392	0.103395
miR396	FUN_038557	gi|1220075217|ref|XP_021824156.1|	uncharacterized protein LOC110765354 [Prunus avium]	gene				2.07534	4.25017
miR396	FUN_039148	gi|1220038240|ref|XP_021804825.1|	growth-regulating factor 5 isoform X1 [Prunus avium]	TF	GRF	AT3G13960.1		0.776855	0.337991
miR396	FUN_039738	gi|1220046298|ref|XP_021809075.1|	NEDD8 ultimate buster 1 [Prunus avium]	gene		AT2G12550.1		0.264886	-0.0615972
miR396	FUN_040286	gi|1220078357|ref|XP_021825712.1|	transcription initiation factor TFIid subunit 6-like [Prunus avium]	gene		AT1G04950.3		-0.243746	-0.151628
miR403	FUN_026602	gi|1220036730|ref|XP_021801090.1|	uncharacterized protein LOC110745322 [Prunus avium]	gene		AT1G18290.1		2.3948	2.94703

## Sheet: Supplementary Table S2
Supplementary Table S2. qPCR data and statistical processing
Sample	Gene of interest	Ct1	Ct2	Ct3	Ct average	Control average	ΔCt = Control average - Ct average	Primer efficiency (Eff)	Eff^ΔCt		Housekeeping gene	Ct1	Ct2	Ct3	Ct average	Control average	ΔCt = Control average - Ct average	Primer efficiency (Eff)	Eff^ΔCt		Eff^ΔCt gene of interest	Eff^ΔCt house keeping	Fold expression	Average fold expression	Standard deviation	Standard error		Relative Fold expression	Relative average fold expression	Relative Standard deviation	Relative Standard error
Early_Endo_R1	BRM	30.9331	30.0128	29.8341	30.2562	29.538	-0.718207	2.11721	0.583491		TEF2	31.5306	31.4315	31.2653	31.409	31.0826	-0.326389	1.88574	0.812991		0.583491	0.812991	0.717709	1.13966	0.751085	0.433639		0.629758	1	0.659044	0.380499
Early_Endo_R2	BRM	29.2056	28.9782	28.9157	29.0329	29.538	0.505094	2.11721	1.46064		TEF2	31.5943	31.6915	31.4649	31.5834	31.0826	-0.500828	1.88574	0.727831		1.46064	0.727831	2.00683					1.76091
Early_Endo_R3	BRM	29.3824	29.3319	29.3013	29.3385	29.538	0.199475	2.11721	1.1614		TEF2	30.0387	30.0118	30.7711	30.2718	31.0826	0.810762	1.88574	1.67244		1.1614	1.67244	0.694434					0.609336
Late_Eco_R1	BRM	30.0881	29.6	29.5622	29.7491	29.538	-0.211153	2.11721	0.85352		TEF2	31.7771	31.4112	31.7949	31.6606	31.0826	-0.578025	1.88574	0.69305		0.85352	0.69305	1.23154	0.652322	0.507182	0.292821		1.08062	0.572384	0.445029	0.256938
Late_Eco_R2	BRM	30.4748	30.2862	30.4813	30.4139	29.538	-0.87597	2.11721	0.51837		TEF2	31.5437	30.3799	30.5361	30.8156	31.0826	0.266961	1.88574	1.18452		0.51837	1.18452	0.43762					0.383992
Late_Eco_R3	BRM	30.991	30.7447	30.8159	30.8503	29.538	-1.31237	2.11721	0.373659		TEF2	30.679	30.7967	30.5378	30.671	31.0826	0.411562	1.88574	1.29831		0.373659	1.29831	0.287804					0.252536							Statistical analysis results
Early_Endo_R1	DOF	28.363	27.7335	28.738	28.2751	28.451	0.175868	2.04893	1.13446		TEF2	31.5306	31.4315	31.2653	31.409	31.0826	-0.326389	1.88574	0.812991		1.13446	0.812991	1.39541	1.02987	0.316577	0.182776		1.35494	1	0.307396	0.177475				Table Analyzed	Regina - BRM		Table Analyzed	Regina - DOF		Table Analyzed	Regina - AFR1		Table Analyzed	Regina - AFR2
Early_Endo_R2	DOF	28.3313	31.8081	27.4255	29.1286	28.451	-0.677607	2.04893	0.615046		TEF2	31.5943	31.6915	31.4649	31.5834	31.0826	-0.500828	1.88574	0.727831		0.615046	0.727831	0.845039					0.820532
Early_Endo_R3	DOF	28.6333	27.4181	27.848	27.962	28.451	0.488999	2.04893	1.42016		TEF2	30.0387	30.0118	30.7711	30.2718	31.0826	0.810762	1.88574	1.67244		1.42016	1.67244	0.849152					0.824526							Column B	Eco		Column B	Eco		Column B	Eco		Column B	Eco
Late_Eco_R1	DOF	27.7842	26.4632	27.1349	27.1221	28.451	1.32891	2.04893	2.59413		TEF2	31.7771	31.4112	31.7949	31.6606	31.0826	-0.578025	1.88574	0.69305		2.59413	0.69305	3.74307	2.05323	1.46621	0.846514		3.63451	1.99368	1.42368	0.821964				vs.	vs.		vs.	vs.		vs.	vs.		vs.	vs.
Late_Eco_R2	DOF	28.3888	27.0484	28.7691	28.059	28.451	0.391982	2.04893	1.32469		TEF2	31.5437	30.3799	30.5361	30.8156	31.0826	0.266961	1.88574	1.18452		1.32469	1.18452	1.11833					1.0859							Column A	Endo		Column A	Endo		Column A	Endo		Column A	Endo
Late_Eco_R3	DOF	28.6479	26.9879	27.5591	27.7231	28.451	0.727867	2.04893	1.68558		TEF2	30.679	30.7967	30.5378	30.671	31.0826	0.411562	1.88574	1.29831		1.68558	1.29831	1.29829					1.26064
																																			Mann Whitney test			Mann Whitney test			Mann Whitney test			Mann Whitney test
Early_Endo_R1	AFR1	29.2286	28.6499	27.9366	28.6001	27.9088	-0.691328	2	0.619284		TEF2	31.5306	31.4315	31.2653	31.409	31.0826	-0.326389	1.88574	0.812991		0.619284	0.812991	0.761735	1.03343	0.332573	0.192011		0.737097	1	0.321816	0.1858				P value	0.2		P value	0.15		P value	0.05		P value	0.05
Early_Endo_R2	AFR1	28.4481	27.6245	27.5679	27.8773	27.9088	0.0315362	2	1.0221		TEF2	31.5943	31.6915	31.4649	31.5834	31.0826	-0.500828	1.88574	0.727831		1.0221	0.727831	1.40431					1.35889							Exact or approximate P value?	Exact		Exact or approximate P value?	Exact		Exact or approximate P value?	Exact		Exact or approximate P value?	Exact
Early_Endo_R3	AFR1	27.821	27.2194	26.7648	27.265	27.9088	0.643808	2	1.56245		TEF2	30.0387	30.0118	30.7711	30.2718	31.0826	0.810762	1.88574	1.67244		1.56245	1.67244	0.934233					0.904015							P value summary	ns		P value summary	ns		P value summary	*		P value summary	*
Late_Eco_R1	AFR1	27.0893	26.726	26.5004	26.7708	27.9088	1.13804	2	2.20081		TEF2	31.7771	31.4112	31.7949	31.6606	31.0826	-0.578025	1.88574	0.69305		2.20081	0.69305	3.17555	2.412	0.686006	0.396066		3.07283	2.33398	0.663818	0.383255				Significantly different? (P < 0.05)	No		Significantly different? (P < 0.05)	No		Significantly different? (P < 0.05)	No		Significantly different? (P < 0.05)	No
Late_Eco_R2	AFR1	27.1322	26.3696	26.8403	26.7788	27.9088	1.12996	2	2.18853		TEF2	31.5437	30.3799	30.5361	30.8156	31.0826	0.266961	1.88574	1.18452		2.18853	1.18452	1.8476					1.78784							One- or two-tailed P value?	One-tailed		One- or two-tailed P value?	One-tailed		One- or two-tailed P value?	One-tailed		One- or two-tailed P value?	One-tailed
Late_Eco_R3	AFR1	26.6726	25.9216	26.571	26.3863	27.9088	1.52254	2	2.87296		TEF2	30.679	30.7967	30.5378	30.671	31.0826	0.411562	1.88574	1.29831		2.87296	1.29831	2.21285					2.14127							Sum of ranks in column A,B	13 , 8		Sum of ranks in column A,B	8 , 13		Sum of ranks in column A,B	6 , 15		Sum of ranks in column A,B	6 , 15
																																			Mann-Whitney U	2		Mann-Whitney U	2		Mann-Whitney U	0		Mann-Whitney U	0
Early_Endo_R1	AFR2	29.64	29.5694	29.546	29.5851	27.7168	-1.86837	2.1712	0.234919		TEF2	31.5306	31.4315	31.2653	31.409	31.0826	-0.326389	1.88574	0.812991		0.234919	0.812991	0.288957	1.35288	1.10766	0.639509		0.213586	1	0.818743	0.472701
Early_Endo_R2	AFR2	27.8915	27.8657	27.6978	27.8182	27.7168	-0.101413	2.1712	0.924388		TEF2	31.5943	31.6915	31.4649	31.5834	31.0826	-0.500828	1.88574	0.727831		0.924388	0.727831	1.27006					0.938779							Difference between medians			Difference between medians			Difference between medians			Difference between medians
Early_Endo_R3	AFR2	26.0015	25.8939	25.7205	25.8717	27.7168	1.84504	2.1712	4.18048		TEF2	30.0387	30.0118	30.7711	30.2718	31.0826	0.810762	1.88574	1.67244		4.18048	1.67244	2.49963					1.84763							Median of column A	0.6300, n=3		Median of column A	0.8200, n=3		Median of column A	0.9000, n=3		Median of column A	0.9400, n=3
Late_Eco_R1	AFR2	27.0614	26.824	26.4766	26.7863	27.7168	0.930503	2.1712	2.05731		TEF2	31.7771	31.4112	31.7949	31.6606	31.0826	-0.578025	1.88574	0.69305		2.05731	0.69305	2.96849	3.44358	1.07819	0.622491		2.1942	2.54536	0.796955	0.460122				Median of column B	0.3800, n=3		Median of column B	1.260, n=3		Median of column B	2.140, n=3		Median of column B	2.190, n=3
Late_Eco_R2	AFR2	26.3041	26.2303	26.1397	26.2246	27.7168	1.49216	2.1712	3.17987		TEF2	31.5437	30.3799	30.5361	30.8156	31.0826	0.266961	1.88574	1.18452		3.17987	1.18452	2.68452					1.9843							Difference: Actual	-0.25		Difference: Actual	0.44		Difference: Actual	1.24		Difference: Actual	1.25
Late_Eco_R3	AFR2	25.5184	25.2864	25.3659	25.39	27.7168	2.32673	2.1712	6.07312		TEF2	30.679	30.7967	30.5378	30.671	31.0826	0.411562	1.88574	1.29831		6.07312	1.29831	4.67771					3.45759							Difference: Hodges-Lehmann	-0.36		Difference: Hodges-Lehmann	0.44		Difference: Hodges-Lehmann	1.24		Difference: Hodges-Lehmann	1.61
WT_R1	BRM	24.857			24.857	24.9174	0.0604258	1.8497	1.03786		EF1a	23.2401			23.2401	23.1023	-0.137855	1.72297	0.927743		1.03786	0.927743	1.1187	1.00406	0.109054	0.0629623		1.11417	1	0.108613	0.0627076
WT_R2	BRM	24.9455			24.9455	24.9174	-0.0281008	1.8497	0.982866		EF1a	23.1191			23.1191	23.1023	-0.0167809	1.72297	0.990912		0.982866	0.990912	0.99188					0.987867							Table Analyzed	Edi0 - BRM		Table Analyzed	Edi0 - DOF		Table Analyzed	Edi0 - AFR1		Table Analyzed	Edi0 - AFR2
WT_R3	BRM	24.9498			24.9498	24.9174	-0.0324353	1.8497	0.980249		EF1a	22.9486			22.9486	23.1023	0.153706	1.72297	1.08722		0.980249	1.08722	0.901611					0.897963
396_R1	BRM	24.3789			24.3789	24.9174	0.538474	1.8497	1.3926		EF1a	23.1114			23.1114	23.1023	-0.00913415	1.72297	0.995043		1.3926	0.995043	1.39954	1.37213	0.0648032	0.0374142		1.39388	1.36658	0.0645411	0.0372628				Column B	396		Column B	396		Column B	396		Column B	396
396_R2	BRM	24.4656			24.4656	24.9174	0.451739	1.8497	1.32026		EF1a	23.2345			23.2345	23.1023	-0.132209	1.72297	0.930598		1.32026	0.930598	1.41872					1.41298							vs.	vs.		vs.	vs.		vs.	vs.		vs.	vs.
396_R3	BRM	24.5721			24.5721	24.9174	0.34527	1.8497	1.23658		EF1a	23.1916			23.1916	23.1023	-0.0892796	1.72297	0.952588		1.23658	0.952588	1.29813					1.29287							Column A	WT		Column A	WT		Column A	WT		Column A	WT
WT_R1	DOF	26.8289			26.8289	26.8173	-0.0115484	1.8955	0.992642		EF1a	23.2401			23.2401	23.1026	-0.137545	1.72297	0.9279		0.992642	0.9279	1.06977	1.00157	0.0686154	0.0396151		1.0681	1	0.068508	0.0395531				Mann Whitney test			Mann Whitney test			Mann Whitney test			Mann Whitney test
WT_R2	DOF	26.8276			26.8276	26.8173	-0.0102944	1.8955	0.993439		EF1a	23.1191			23.1191	23.1026	-0.0164712	1.72297	0.991079		0.993439	0.991079	1.00238					1.00081							P value	0.05		P value	0.05		P value	0.05		P value	0.05
WT_R3	DOF	26.7955			26.7955	26.8173	0.0218294	1.8955	1.01406		EF1a	22.9486			22.9486	23.1026	0.154016	1.72297	1.0874		1.01406	1.0874	0.932549					0.93109							Exact or approximate P value?	Exact		Exact or approximate P value?	Exact		Exact or approximate P value?	Exact		Exact or approximate P value?	Exact
396_R1	DOF	26.0882			26.0882	26.8173	0.729119	1.8955	1.59402		EF1a	23.1114			23.1114	23.1026	-0.00882436	1.72297	0.995211		1.59402	0.995211	1.60169	1.60171	0.041545	0.023986		1.59918	1.59921	0.04148	0.0239485				P value summary	*		P value summary	*		P value summary	*		P value summary	*
396_R2	DOF	26.234			26.234	26.8173	0.583348	1.8955	1.45214		EF1a	23.2345			23.2345	23.1026	-0.131899	1.72297	0.930754		1.45214	0.930754	1.56018					1.55774							Significantly different? (P < 0.05)	No		Significantly different? (P < 0.05)	No		Significantly different? (P < 0.05)	No		Significantly different? (P < 0.05)	No
396_R3	DOF	26.1163			26.1163	26.8173	0.70101	1.8955	1.56562		EF1a	23.1916			23.1916	23.1026	-0.0889698	1.72297	0.952749		1.56562	0.952749	1.64327					1.6407							One- or two-tailed P value?	One-tailed		One- or two-tailed P value?	One-tailed		One- or two-tailed P value?	One-tailed		One- or two-tailed P value?	One-tailed
																																			Sum of ranks in column A,B	6 , 15		Sum of ranks in column A,B	6 , 15		Sum of ranks in column A,B	15 , 6		Sum of ranks in column A,B	6 , 15
WT_R1	AFR1	28.6545			28.6545	28.6654	0.0108337	1.79391	1.00635		EF1a	23.2401			23.2401	23.1023	-0.137855	1.72297	0.927743		1.00635	0.927743	1.08473	1.00182	0.072636	0.0419364		1.08276	1	0.0725043	0.0418604				Mann-Whitney U	0		Mann-Whitney U	0		Mann-Whitney U	0		Mann-Whitney U	0
WT_R2	AFR1	28.7698			28.7698	28.6654	-0.10446	1.79391	0.94078		EF1a	23.1191			23.1191	23.1023	-0.0167809	1.72297	0.990912		0.94078	0.990912	0.949408					0.947688
WT_R3	AFR1	28.5721			28.5721	28.6654	0.0932817	1.79391	1.05603		EF1a	22.9486			22.9486	23.1023	0.153706	1.72297	1.08722		1.05603	1.08722	0.971309					0.969549							Difference between medians			Difference between medians			Difference between medians			Difference between medians
396_R1	AFR1	28.9817			28.9817	28.6654	-0.316301	1.79391	0.831233		EF1a	23.1114			23.1114	23.1023	-0.00913415	1.72297	0.995043		0.831233	0.995043	0.835374	0.839927	0.045387	0.0262042		0.833859	0.838404	0.0453047	0.0261567				Median of column A	0.9900, n=3		Median of column A	1.000, n=3		Median of column A	0.9700, n=3		Median of column A	1.000, n=3
396_R2	AFR1	29.1767			29.1767	28.6654	-0.511372	1.79391	0.741675		EF1a	23.2345			23.2345	23.1023	-0.132209	1.72297	0.930598		0.741675	0.930598	0.796988					0.795543							Median of column B	1.390, n=3		Median of column B	1.600, n=3		Median of column B	0.8300, n=3		Median of column B	1.430, n=3
396_R3	AFR1	28.9529			28.9529	28.6654	-0.287495	1.79391	0.845344		EF1a	23.1916			23.1916	23.1023	-0.0892796	1.72297	0.952588		0.845344	0.952588	0.887418					0.88581							Difference: Actual	0.4		Difference: Actual	0.6		Difference: Actual	-0.14		Difference: Actual	0.43
																																			Difference: Hodges-Lehmann	0.39		Difference: Hodges-Lehmann	0.6		Difference: Hodges-Lehmann	-0.15		Difference: Hodges-Lehmann	0.43
WT_R1	AFR2	29.7042			29.7042	29.5424	-0.161841	1.56866	0.929726		EF1a	23.2401			23.2401	23.1023	-0.137855	1.72297	0.927743		0.929726	0.927743	1.00214	1.00037	0.037979	0.0219272		1.00176	1	0.0379648	0.021919
WT_R2	AFR2	29.6498			29.6498	29.5424	-0.107385	1.56866	0.952803		EF1a	23.1191			23.1191	23.1023	-0.0167809	1.72297	0.990912		0.952803	0.990912	0.961541					0.961184
WT_R3	AFR2	29.275			29.275	29.5424	0.267373	1.56866	1.12792		EF1a	22.9486			22.9486	23.1023	0.153706	1.72297	1.08722		1.12792	1.08722	1.03744					1.03705							Table Analyzed	Edi0 - SVP		Table Analyzed	Edi0 - FLC		Table Analyzed	Edi0 - FT		Table Analyzed	Edi0 - TSF		Table Analyzed	Edi0 - TFL1
396_R1	AFR2	28.7533			28.7533	29.5424	0.789113	1.56866	1.42658		EF1a	23.1114			23.1114	23.1023	-0.00913415	1.72297	0.995043		1.42658	0.995043	1.43368	1.48446	0.130089	0.0751069		1.43315	1.4839	0.130041	0.075079
396_R2	AFR2	28.9749			28.9749	29.5424	0.567515	1.56866	1.29112		EF1a	23.2345			23.2345	23.1023	-0.132209	1.72297	0.930598		1.29112	0.930598	1.38741					1.38689							Column B	396		Column B	396		Column B	396		Column B	396		Column B	396
396_R3	AFR2	28.562			28.562	29.5424	0.980403	1.56866	1.55489		EF1a	23.1916			23.1916	23.1023	-0.0892796	1.72297	0.952588		1.55489	0.952588	1.63227					1.63167							vs.	vs.		vs.	vs.		vs.	vs.		vs.	vs.		vs.	vs.
																																			Column A	WT		Column A	WT		Column A	WT		Column A	WT		Column A	WT
WT_R1	SVP	23.9987			23.9987	23.9522	-0.0464235	1.87176	0.971318		EF1a	24.4508			24.4508	24.3378	-0.112981	1.81949	0.934611		0.971318	0.934611	1.03928	1.00081	0.0470915	0.0271883		1.03844	1	0.0470534	0.0271663
WT_R2	SVP	23.8968			23.8968	23.9522	0.0554453	1.87176	1.03537		EF1a	24.3044			24.3044	24.3378	0.0334283	1.81949	1.02021		1.03537	1.02021	1.01486					1.01404							Mann Whitney test			Mann Whitney test			Mann Whitney test			Mann Whitney test			Mann Whitney test
WT_R3	SVP	23.9614			23.9614	23.9522	-0.00913272	1.87176	0.994291		EF1a	24.2587			24.2587	24.3378	0.0791392	1.81949	1.04851		0.994291	1.04851	0.948291					0.947525							P value	0.05		P value	0.05		P value	0.05		P value	0.25		P value	0.2
396_R1	SVP	23.4551			23.4551	23.9522	0.497152	1.87176	1.36568		EF1a	25.1315			25.1315	24.3378	-0.793659	1.81949	0.621854		1.36568	0.621854	2.19614	1.94779	0.215655	0.124508		2.19437	1.94622	0.215481	0.124408				Exact or approximate P value?	Exact		Exact or approximate P value?	Exact		Exact or approximate P value?	Exact		Exact or approximate P value?	Exact		Exact or approximate P value?	Exact
396_R2	SVP	23.626			23.626	23.9522	0.32619	1.87176	1.22689		EF1a	25.0143			25.0143	24.3378	-0.676492	1.81949	0.667031		1.22689	0.667031	1.83933					1.83784							P value summary	*		P value summary	*		P value summary	*		P value summary	ns		P value summary	ns
396_R3	SVP	23.5714			23.5714	23.9522	0.380814	1.87176	1.26963		EF1a	24.9283			24.9283	24.3378	-0.590487	1.81949	0.702268		1.26963	0.702268	1.8079					1.80644							Significantly different? (P < 0.05)	No		Significantly different? (P < 0.05)	No		Significantly different? (P < 0.05)	No		Significantly different? (P < 0.05)	No		Significantly different? (P < 0.05)	No
																																			One- or two-tailed P value?	One-tailed		One- or two-tailed P value?	One-tailed		One- or two-tailed P value?	One-tailed		One- or two-tailed P value?	One-tailed		One- or two-tailed P value?	One-tailed
WT_R1	FLC	24.1237			24.1237	24.1527	0.0289696	1.81278	1.01738		EF1a	23.2401			23.2401	23.1023	-0.137855	1.72297	0.927743		1.01738	0.927743	1.09662	1.00571	0.127107	0.0733851		1.0904	1	0.126385	0.0729686				Sum of ranks in column A,B	6 , 15		Sum of ranks in column A,B	15 , 6		Sum of ranks in column A,B	6 , 15		Sum of ranks in column A,B	12.50 , 8.500		Sum of ranks in column A,B	8 , 13
WT_R2	FLC	24.07			24.07	24.1527	0.0826679	1.81278	1.05041		EF1a	23.1191			23.1191	23.1023	-0.0167809	1.72297	0.990912		1.05041	0.990912	1.06004					1.05402							Mann-Whitney U	0		Mann-Whitney U	0		Mann-Whitney U	0		Mann-Whitney U	2.5		Mann-Whitney U	2
WT_R3	FLC	24.2648			24.2648	24.1527	-0.112056	1.81278	0.935516		EF1a	22.9486			22.9486	23.1023	0.153706	1.72297	1.08722		0.935516	1.08722	0.860466					0.855582
396_R1	FLC	28.8617			28.8617	24.1527	-4.70902	1.81278	0.0607367		EF1a	23.1114			23.1114	23.1023	-0.00913415	1.72297	0.995043		0.0607367	0.995043	0.0610393	0.0618959	0.002575	0.00148668		0.0606928	0.0615446	0.00256039	0.00147824				Difference between medians			Difference between medians			Difference between medians			Difference between medians			Difference between medians
396_R2	FLC	28.874			28.874	24.1527	-4.72133	1.81278	0.0602935		EF1a	23.2345			23.2345	23.1023	-0.132209	1.72297	0.930598		0.0602935	0.930598	0.0647901					0.0644223							Median of column A	1.010, n=3		Median of column A	1.050, n=3		Median of column A	0.9800, n=3		Median of column A	1.050, n=3		Median of column A	0.9400, n=3
396_R3	FLC	28.9679			28.9679	24.1527	-4.81516	1.81278	0.0570204		EF1a	23.1916			23.1916	23.1023	-0.0892796	1.72297	0.952588		0.0570204	0.952588	0.0598584					0.0595187							Median of column B	1.840, n=3		Median of column B	0.0600, n=3		Median of column B	365.3, n=3		Median of column B	1.000, n=3		Median of column B	0.9900, n=3
																																			Difference: Actual	0.83		Difference: Actual	-0.99		Difference: Actual	364.4		Difference: Actual	-0.05		Difference: Actual	0.05
WT_R1	FT	34.1505			34.1505	34.9202	0.769741	1.81949	1.58524		EF1a	24.4508			24.4508	24.3378	-0.112981	1.81949	0.934611		1.58524	0.934611	1.69615	1.1048	0.579138	0.334365		1.53525	1	0.5242	0.302647				Difference: Hodges-Lehmann	0.86		Difference: Hodges-Lehmann	-0.99		Difference: Hodges-Lehmann	364.4		Difference: Hodges-Lehmann	-0.05		Difference: Hodges-Lehmann	0.04
WT_R2	FT	35.9203			35.9203	34.9202	-1.00007	1.81949	0.549583		EF1a	24.3044			24.3044	24.3378	0.0334283	1.81949	1.02021		0.549583	1.02021	0.538696					0.487595
WT_R3	FT	34.7132			34.7132	34.9202	0.207046	1.81949	1.13193		EF1a	24.2587			24.2587	24.3378	0.0791392	1.81949	1.04851		1.13193	1.04851	1.07957					0.977157
396_R1	FT	25.5937			25.5937	34.9202	9.32654	1.81949	265.724		EF1a	25.1315			25.1315	24.3378	-0.793659	1.81949	0.621854		265.724	0.621854	427.309	403.171	24.3632	14.0661		386.774	364.926	22.0521	12.7318
396_R2	FT	25.5718			25.5718	34.9202	9.34841	1.81949	269.224		EF1a	25.0143			25.0143	24.3378	-0.676492	1.81949	0.667031		269.224	0.667031	403.616					365.328
396_R3	FT	25.5928			25.5928	34.9202	9.32747	1.81949	265.871		EF1a	24.9283			24.9283	24.3378	-0.590487	1.81949	0.702268		265.871	0.702268	378.589					342.675
WT_R1	TSF	27.7497			27.7497	27.7863	0.0366036	1.81813	1.02212		EF1a	23.2401			23.2401	23.1023	-0.137855	1.72297	0.927743		1.02212	0.927743	1.10173	1.0057	0.127077	0.0733682		1.09548	1	0.126357	0.072952
WT_R2	TSF	27.714			27.714	27.7863	0.0723555	1.81813	1.0442		EF1a	23.1191			23.1191	23.1023	-0.0167809	1.72297	0.990912		1.0442	0.990912	1.05378					1.0478
WT_R3	TSF	27.8956			27.8956	27.7863	-0.109292	1.81813	0.936753		EF1a	22.9486			22.9486	23.1023	0.153706	1.72297	1.08722		0.936753	1.08722	0.861604					0.856716
396_R1	TSF	27.7565			27.7565	27.7863	0.0298929	1.81813	1.01803		EF1a	23.1114			23.1114	23.1023	-0.00913415	1.72297	0.995043		1.01803	0.995043	1.0231	0.96407	0.0882533	0.050953		1.0173	0.958601	0.0877526	0.050664
396_R2	TSF	27.8958			27.8958	27.7863	-0.109497	1.81813	0.936638		EF1a	23.2345			23.2345	23.1023	-0.132209	1.72297	0.930598		0.936638	0.930598	1.00649					1.00078
396_R3	TSF	28.1148			28.1148	27.7863	-0.328462	1.81813	0.821718		EF1a	23.1916			23.1916	23.1023	-0.0892796	1.72297	0.952588		0.821718	0.952588	0.862616					0.857723
WT_R1	TFL1	28.2575			28.2575	28.3477	0.090259	1.90903	1.0601		EF1a	23.2401			23.2401	23.1026	-0.137545	1.72297	0.9279		1.0601	0.9279	1.14247	1.00454	0.120154	0.0693708		1.13731	1	0.119611	0.0690575
WT_R2	TFL1	28.4433			28.4433	28.3477	-0.0955924	1.90903	0.940062		EF1a	23.1191			23.1191	23.1026	-0.0164712	1.72297	0.991079		0.940062	0.991079	0.948524					0.94424
WT_R3	TFL1	28.3427			28.3427	28.3477	0.00502816	1.90903	1.00326		EF1a	22.9486			22.9486	23.1026	0.154016	1.72297	1.0874		1.00326	1.0874	0.922617					0.91845
396_R1	TFL1	28.3705			28.3705	28.3477	-0.0228174	1.90903	0.985355		EF1a	23.1114			23.1114	23.1026	-0.00882436	1.72297	0.995211		0.985355	0.995211	0.990097	1.04867	0.119982	0.0692716		0.985625	1.04393	0.11944	0.0689587
396_R2	TFL1	28.194			28.194	28.3477	0.153738	1.90903	1.10451		EF1a	23.2345			23.2345	23.1026	-0.131899	1.72297	0.930754		1.10451	0.930754	1.18669					1.18133
396_R3	TFL1	28.4709			28.4709	28.3477	-0.123205	1.90903	0.923427		EF1a	23.1916			23.1916	23.1026	-0.0889698	1.72297	0.952749		0.923427	0.952749	0.969224					0.964847
WT_R1	VIN3	27.6852			27.6852	27.7177	0.0325134	1.94885	1.02193		EF1a	23.2401			23.2401	23.1026	-0.137545	1.72297	0.9279		1.02193	0.9279	1.10134	1.00295	0.0945834	0.0546077		1.0981	1	0.094305	0.054447
WT_R2	VIN3	27.7389			27.7389	27.7177	-0.0212135	1.94885	0.985945		EF1a	23.1191			23.1191	23.1026	-0.0164712	1.72297	0.991079		0.985945	0.991079	0.99482					0.991893
WT_R3	VIN3	27.7291			27.7291	27.7177	-0.0113294	1.94885	0.992469		EF1a	22.9486			22.9486	23.1026	0.154016	1.72297	1.0874		0.992469	1.0874	0.912696					0.91001
396_R1	VIN3	27.9891			27.9891	27.7177	-0.271399	1.94885	0.834361		EF1a	23.1114			23.1114	23.1026	-0.00882436	1.72297	0.995211		0.834361	0.995211	0.838376	0.898623	0.0618535	0.0357112		0.835909	0.895978	0.0616715	0.0356061
396_R2	VIN3	27.8834			27.8834	27.7177	-0.165659	1.94885	0.895355		EF1a	23.2345			23.2345	23.1026	-0.131899	1.72297	0.930754		0.895355	0.930754	0.961967					0.959136
396_R3	VIN3	27.9557			27.9557	27.7177	-0.23792	1.94885	0.853209		EF1a	23.1916			23.1916	23.1026	-0.0889698	1.72297	0.952749		0.853209	0.952749	0.895524					0.892889
[truncated: 2 more columns]

## Sheet: Supplementary Table S3
Supplementary Table S3. Putative cis-acting regulatory elements in the 5′-upstream region of BRM, DOF, AFR1 and AFR2 Prunus avium genes
Gene	Cis-acting element	Sequence (5’-3’)	Pos	Strand	Organism	Description
PaBRM	chs-CMA1a	TTACTTAA	1605	+	Daucus carota	part of a light responsive element
	GATA-motif	GATAGGG	84	+	Pisum sativum	part of a light responsive element
	GATA-motif	GATAGGA	203	-	Arabidopsis thaliana	part of a light responsive element
	TCCC-motif	TCTCCCT	64	+	Spinacia oleracea	part of a light responsive element
	TCCC-motif	TCTCCCT	167	-	Spinacia oleracea	part of a light responsive element
	TCCC-motif	TCTCCCT	223	-	Spinacia oleracea	part of a light responsive element
	G-Box	CACGTT	1590	+	Pisum sativum	cis-acting regulatory element involved in light responsiveness
	Box 4	ATTAAT	326	+	Petroselinum crispum	part of a conserved DNA module involved in light responsiveness
	Box 4	ATTAAT	586	+	Petroselinum crispum	part of a conserved DNA module involved in light responsiveness
	Box 4	ATTAAT	643	+	Petroselinum crispum	part of a conserved DNA module involved in light responsiveness
	GT1-motif	GGTTAA	675	-	Arabidopsis thaliana	light responsive element
	G-box	CACGAC	1306	-	Zea mays	cis-acting regulatory element involved in light responsiveness
	TCT-motif	TCTTAC	942	-	Arabidopsis thaliana	part of a light responsive element
PaDOF	G-Box	CACGTG	25	+	Pisum sativum	cis-acting regulatory element involved in light responsiveness
	GT1-motif	GGTTAA	43	-	Arabidopsis thaliana	light responsive element
	GT1-motif	GGTTAA	125	+	Arabidopsis thaliana	light responsive element
	GT1-motif	GGTTAAT	690	+	Avena sativa	light responsive element
	GT1-motif	GGTTAA	1166	-	Arabidopsis thaliana	light responsive element
	GT1-motif	GGTTAA	1498	+	Arabidopsis thaliana	light responsive element
	Box 4	ATTAAT	521	+	Petroselinum crispum	part of a conserved DNA module involved in light responsiveness
	chs-CMA1a	TTACTTAA	39	+	Daucus carota	part of a light responsive element
	chs-CMA1a	TTACTTAA	1075	-	Daucus carota	part of a light responsive element
	G-box	GCCACGTGGA	23	-	Arabidopsis thaliana	cis-acting regulatory element involved in light responsiveness
	G-box	CACGTG	25	+	Arabidopsis thaliana	cis-acting regulatory element involved in light responsiveness
	G-box	CACGAC	426	-	Zea mays	cis-acting regulatory element involved in light responsiveness
	G-box	TACGTG	449	+	Arabidopsis thaliana	cis-acting regulatory element involved in light responsiveness
PaAFR1	3-AF1 binding site	TAAGAGAGGAA	1954	-	Solanum tuberosum	light responsive element
	G-Box	CACGTT	1152	-	Pisum sativum	cis-acting regulatory element involved in light responsiveness
	G-Box	CACGTG	1606	-	Pisum sativum	cis-acting regulatory element involved in light responsiveness
	GATA-motif	AAGATAAGATT	1124	+	Arabidopsis thaliana	part of a light responsive element
	Box 4	ATTAAT	329	+	Petroselinum crispum	part of a conserved DNA module involved in light responsiveness
	ATCT-motif	AATCTAATCC	653	-	Pisum sativum	part of a conserved DNA module involved in light responsiveness
	AT1-motif	AATTATTTTTTATT	865	+	Solanum tuberosum	part of a light responsive module
	G-box	CACGAC	160	-	Zea mays	cis-acting regulatory element involved in light responsiveness
	G-box	ACACGTGT	1605	-	Brassica napus	cis-acting regulatory element involved in light responsiveness
	G-box	CACGTG	1606	-	Arabidopsis thaliana	cis-acting regulatory element involved in light responsiveness
	TCT-motif	TCTTAC	1927	+	Arabidopsis thaliana	part of a light responsive element
PaAFR2	Sp1	GGGCGG	1255	-	Oryza sativa	light responsive element
	AE-box	AGAAACAA	956	-	Arabidopsis thaliana	part of a module for light response
	CAG-motif	GAAAGGCAGAC	850	-	Arabidopsis thaliana	part of a light response element
	Box 4	ATTAAT	1028	-	Petroselinum crispum	part of a conserved DNA module involved in light responsiveness
	Box 4	ATTAAT	1428	-	Petroselinum crispum	part of a conserved DNA module involved in light responsiveness
	chs-CMA1a	TTACTTAA	1532	+	Daucus carota	part of a light responsive element
	G-box	CAGACGTGGCA	1926	+	Nicotiana plumbaginifolia	cis-acting regulatory element involved in light responsiveness
	G-box	CACGTC	1928	-	Zea mays	cis-acting regulatory element involved in light responsiveness
	GT1-motif	GGTTAA	1372	+	Arabidopsis thaliana	light responsive element
	GT1-motif	GGTTAA	1550	+	Arabidopsis thaliana	light responsive element
	GA-motif	ATAGATAA	997	+	Arabidopsis thaliana	part of a light responsive element
* To identify the cis-regulatory elements 2kb upstream of each gene was analyzed in silico using the PLACE (https://www.dna.affrc.go.jp/PLACE/) and PlantCARE databases (http://bioinformatics.psb.ugent.be/webtools/plantcare/html/)

## Sheet: Supplementary Table S4
Supplementary Table S4. Primers used in this work
	Artificial miRNA construction
	miRNA name	Sequence	Long primer		Final product			Size (bp)
Artificial miRNA assembly	miR162	UCGAUAAACCUCUGCAUCCAG	GTCGTATCCAGTGCAGGGTCCGAGGTATTCGCACTGGATACGACCTGGAT		5'-GTGCAGGGTCCGAGGTATTCGCACTGGATACGACCTGGATGCAGAGGTTTATCGAGTATAC-3'			61
					3'-CACGTCCCAGGCTCCATAAGCGTGACCTATGCTGGACCTACGTCTCCAAATAGCTCATATG-5'			61
	miR396	UUCCACAGCUUUCUUGAACUU	GTCGTATCCAGTGCAGGGTCCGAGGTATTCGCACTGGATACGACAAGTTC		5'-GTGCAGGGTCCGAGGTATTCGCACTGGATACGACAAGTTCAAGAAAGCTGTGGAAGTATAC-3'			61
					3'-CACGTCCCAGGCTCCATAAGCGTGACCTATGCTGTTCAAGTTCTTTCGACACCTTCATATG-5'			61
	Stemloop PCR
	miRNA name	Mature_hit	Sequence	Loop primer/Name	Forward primer/ Name	Reverse primer/Name	Final product	Size (bp)
Sweet cherry	miR162	miR162_ppe-b2.0r1-26932_MIRNA_Lunardon2020	UCGAUAAACCUCUGCAUCCAG	GTCGTATCCAGTGCAGGGTCCGAGGTATTCGCACTGGATACGACCTGGAT	GTATACTCGATAAACCTCTGC	GTGCAGGGTCCGAGGT	5'-GTGCAGGGTCCGAGGTATTCGCACTGGATACGACCTGGATGCAGAGGTTTATCGAGTATAC-3'	61
				Loop RT_miR162	F_miR162		3'-CACGTCCCAGGCTCCATAAGCGTGACCTATGCTGGACCTACGTCTCCAAATAGCTCATATG-5'	61
	miR396	miR396_ppe-b2.0r1-36412_MIRNA_Lunardon2020	UUCCACAGCUUUCUUGAACUU	GTCGTATCCAGTGCAGGGTCCGAGGTATTCGCACTGGATACGACAAGTTC	GTATACTTCCACAGCTTTCTT		5'-GTGCAGGGTCCGAGGTATTCGCACTGGATACGACAAGTTCAAGAAAGCTGTGGAAGTATAC-3'	61
				Loop RT_miR396	F_miR396		3'-CACGTCCCAGGCTCCATAAGCGTGACCTATGCTGTTCAAGTTCTTTCGACACCTTCATATG-5'	61
Arabidopsis	amiR162		UCGAUAAACCUCUGCAUCCAG	GTCGTATCCAGTGCAGGGTCCGAGGTATTCGCACTGGATACGACCTGGAT	GTATACTCGATAAACCTCTGC	GTGCAGGGTCCGAGGT	5'-GTGCAGGGTCCGAGGTATTCGCACTGGATACGACCTGGATGCAGAGGTTTATCGAGTATAC-3'	61
				Loop RT_miR162	F_miR162		3'-CACGTCCCAGGCTCCATAAGCGTGACCTATGCTGGACCTACGTCTCCAAATAGCTCATATG-5'	61
	amiR396		UUCCACAGCUUUCUUGAACUU	GTCGTATCCAGTGCAGGGTCCGAGGTATTCGCACTGGATACGACAAGTTC	GTATACTTCCACAGCTTTCTT		5'-GTGCAGGGTCCGAGGTATTCGCACTGGATACGACAAGTTCAAGAAAGCTGTGGAAGTATAC-3'	61
				Loop RT_miR396	F_miR396		3'-CACGTCCCAGGCTCCATAAGCGTGACCTATGCTGTTCAAGTTCTTTCGACACCTTCATATG-5'	61
	qPCR of Target Genes
	miRNA	Target gene	Name	Gene ID	Primer ID	Sequence 5'-3'	Size (pb)	TM
Sweet cherry	miR162	endoribonuclease Dicer homolog 1 [Prunus avium]	DCL1	LOC110764072	DCL1_F1	AGAGATGCTGGGGCTAAGGA	132	60
					DCL1_R1	CCATTGACCCAGTTCACCGA		59
					DCL1_F2	CACTGGGACTGGAAATGGCT	113	59
								59
	miR396	uncharacterized	AFR1	LOC18776444 (P. persica)	AFR1_F1	GAGCCTGAGCTCTGTTCTTCT	98	59
					AFR1_R1	ACAATGACCTTGGTGTGCCT		59
					AFR1_F2	GCTAGAGCCTGAGCTCTGTT	94	59
					AFR1_R2	CTTGGTGTGCCTGGGAAGAA		60
		uncharacterized	AFR2	LOC110772311	AFR2_F1	CCCAACCCATCGAAAGAGGA	105	59
					AFR2_R1	CTTCGCAGCCTGAACAAACC		60
					AFR2_F2	GGATGCCATTCCCAACCCAT	109	60
					AFR2_R2	AGCCTGAACAAACCCCACAA		60
		ATP-dependent helicase BRM	BRM	LOC110751779	BRM_F1	ACGCCAAACAACCAGATTGC	109	59
					BRM_R1	GAATGAGCTGCGCCATCAAG		59
					BRM_F2	TCAAGCTGCTGGTCTCCAAG	125	59
					BRM_R2	CATCCTGGGAGCCATGTTGT		60
		dof zinc finger protein DOF4.6-like	DOF4.6	LOC110749659/variant x1	DOF4.6x1_F1	CACCAGCTGAACCCTAGCTC	116	60
					DOF4.6x1_R1	ATGGGCATGAAAGAGGCCAA		59
					DOF4.6x1_F2	TCACCGTCAACCTCTTCAGC	93	59
					DOF4.6x1_R2	CTCGTGGTGCTGAGGGAAAT		60
Arabidopsis	amiR162	endoribonuclease Dicer homolog 1 [Prunus avium]	DCL1	AT1G01040	AtDCL1-S2	GGTGGAGGCTTACCAAACAA	112	60.5
					AtDCL1-A2	TTTGCAACCCATTCTCCTCC		58.3
	amiR396	SAP30 FUNCTION-RELATED 1	AFR1	AT1G75060	AtAFR1-S1	CAGTGTTGCCACGTCATACC	90	60.7
					AtAFR1-A1	GCTTTCTTAACGACGCCTTG		58.2
		SAP30 FUNCTION-RELATED 2	AFR2	AT1G19330	AtAFR2-S1	CAAATTGGAAATGCCTGCTT	80	55.6
					AtAFR2-A1	GCTCCTTTGATGGATTTGGA		57.9
		ARABIDOPSIS THALIANA BRAHMA	BRM	AT2G46020	AtBRM-S2	GAACTTACTGGCGCTCTTGG	95	60.5
					AtBRM-A2	TAACCACAGACGGGGTTCTC		62.7
		DNA binding with one finger 4.6	DOF4.6	AT4G24060	AtDOF4.6-S1	CCTTGCAACACAAACACCAC	82	59.6
					AtDOF4.6-A1	CTCCTTGAAACCCTCCATGA		60.7
	qPCR Reference Genes
	Reference	Gene name	Reference	Primer name	Sequence	Size (bp)
Sweet cherry	Actin	PavActin, Prunus avium actin-7 (LOC110771716)	Wang, L., Sun, W., Liu, X., Xu, Y., Lyu, Z., Liu, R., ... & Wang, J. (2023). Genome-wide identification of the NCED gene family and functional characterization of PavNCED5 related to bud dormancy in sweet cherry. Scientia Horticulturae, 319, 112186.	Act_F	CGGTATTGCAGACGGATGAGC	132
				Act_R	GGTACTGAGGGATGCAAGGATGG
	Translation enlongation factor 2	Tef2	Ye, X., Zhang, F., Tao, Y., Song, S., & Fang, J. (2015). Reference gene selection for quantitative real-time PCR normalization in different cherry genotypes, developmental stages and organs. Scientia Horticulturae, 181, 182-188.	Tef2_F	GGTGTGACGATGAAGAGTGATG	129
				Tef2_R	TGAAGGAGAGGGAAGGTGAAAG
	Cyclophilin	CYP2	Ye, X., Zhang, F., Tao, Y., Song, S., & Fang, J. (2015). Reference gene selection for quantitative real-time PCR normalization in different cherry genotypes, developmental stages and organs. Scientia Horticulturae, 181, 182-188.	Cyp2_F	ACTCCAAAGCGTGTTAGAAAAGG	120
				Cyp2_R	GTCTCTTCCACCATAACGATAGG
Arabidopsis	Alpha subunit of the elongation factor-1 complex.	EF1ALPHA	Axelos, M., Bardet, C., Liboz, T., Le Van Thai, A., Curie, C., & Lescure, B. (1989). The gene family encoding the Arabidopsis thaliana translation elongation factor EF-1α: molecular cloning, characterization and expression. Molecular and General Genetics MGG, 219, 106-112.	AtEf1α-S1	CCCGGTGACAATGTTGGA	102
				AtEf1α-A1	GGCACCCTTAGCTGGATCA
	Arabidopsis Transgenesis
	Reference	Gene name	Reference	Primer name	Sequence	Size (bp)
Transgenic condition in Arabidopsis	Hygromycin phosphotransferase	HPT	Nakagawa, T., Suzuki, T., Murata, S., Nakamura, S., Hino, T., Maeo, K., ... & Ishiguro, S. (2007). Improved Gateway binary vectors: high-performance vectors for creation of fusion constructs in transgenic analysis of plants. Bioscience, biotechnology, and biochemistry, 71(8), 2095-2100.	HPT-Fw2	GAACTGCCCGCTGTTCTGCA	443
				HPT-Rw2	GGATGCCTCCGCTCGAGGTA
	Cauliflower mosaic virus	CaMV	Nakagawa, T., Suzuki, T., Murata, S., Nakamura, S., Hino, T., Maeo, K., ... & Ishiguro, S. (2007). Improved Gateway binary vectors: high-performance vectors for creation of fusion constructs in transgenic analysis of plants. Bioscience, biotechnology, and biochemistry, 71(8), 2095-2100.	P35S-Univ-For	AAACCTCCTCGGATTCCATT	862
				TNoS-GWB-Rev	TGTGGAATTGTGAGCGGATA
	Arabidopsis Vernalization / Flowering genes
	Name / Process	Gene name	Reference	Primer name	Sequence	Size (bp)
Vernalization / Flowering in Arabidopsis	FLOWERING LOCUS C/ Vernalization	FLC	Ratcliffe, O. J., Nadzan, G. C., Reuber, T. L., & Riechmann, J. L. (2001). Regulation of flowering in Arabidopsis by an FLC homologue. Plant physiology, 126(1), 122-132.	AtFLCq-S1	GCAAGCTTGTGGGATCAAAT	82
				AtFLCq-A1	GAGAGGGCAGTCTCAAGGTG
	SHORT VEGETATIVE PHASE / Vernalization	SVP	Lee, J. H., Yoo, S. J., Park, S. H., Hwang, I., Lee, J. S., & Ahn, J. H. (2007). Role of SVP in the control of flowering time by ambient temperature in Arabidopsis. Genes & development, 21(4), 397-402.	AtSVPq-S2	AGGAAGATCGACAACGCAAC	133
				AtSVPq-A2	TTCCGGTGGAAGAGAAGATG
	FLOWERING LOCUS T / Flowering	FT	Kardailsky, I., Shukla, V. K., Ahn, J. H., Dagenais, N., Christensen, S. K., Nguyen, J. T., ... & Weigel, D. (1999). Activation tagging of the floral inducer FT. Science, 286(5446), 1962-1965.	AtFTq-S1	GAAAATCCAAGTCCCACTGC	113
				AtFTq-A1	TCGCGAGTGTTGAAGTTCTG
	TWIN SISTER OF FT / Flowering	TSF	Jin, S., Kim, S. Y., & Ahn, J. H. (2017). Twin sister of FT (TSF) interacts with FRUCTOKINASE6 and inhibits its kinase activity in Arabidopsis. Frontiers in Plant Science, 8, 1807.	AtTSFq-S2	TGAGGTGGTGTGCTACGAGA	90
				AtTSFq-A2	ACCGTTTGTCTTCCGAGTTG
	TERMINAL FLOWER 1 / Flowering and shoot development	TFL1	Hanano, S., & Goto, K. (2011). Arabidopsis TERMINAL FLOWER1 is involved in the regulation of flowering time and inflorescence development through transcriptional repression. The Plant Cell, 23(9), 3172-3184.	AtTfl1q-S1	CCCAGATGTTCCAGGTCCTA	139
				AtTfl1q-A1	TATCCCTATGCTTGGCCTTG
	VERNALIZATION INSENSITIVE 3 / Vernalization	VIN3	Wood, C. C., Robertson, M., Tanner, G., Peacock, W. J., Dennis, E. S., & Helliwell, C. A. (2006). The Arabidopsis thaliana vernalization response requires a polycomb-like protein complex that also includes VERNALIZATION INSENSITIVE 3. Proceedings of the National Academy of Sciences, 103(39), 14631-14636.	AtVIN3q-S1	AGTGAAGGTGGCGAAAGAGA	120
				AtVIN3q-A1	AACTTATGGATGAGGCGGTG
